# Supplementary material for: What drives smallholder farmers’ willingness to pay for a new farm technology? Evidence from an experimental auction in Kenya
Source: Food Policy. 2019 May;85:64–71. doi: 10.1016/j.foodpol.2019.03.005 (PMC6558993; doi:10.1016/j.foodpol.2019.03.005)
Supplement: Supplementary data 1 [file mmc1.xml]

<?xml version="1.0" encoding="UTF-8" standalone="no"?><data:data><datasets><author>hchanna@purdue.edu</author><type>0</type><dataset><value>1</value><reason>Data will be made available on request</reason><comments/></dataset></datasets></data:data>
